# Supplementary material for: Genome-Wide Association Analyses Highlight the Potential for Different Genetic Mechanisms for Litter Size Among Sheep Breeds
Source: Front Genet. 2018 Apr 10;9:118. doi: 10.3389/fgene.2018.00118 (PMC5902979; doi:10.3389/fgene.2018.00118)
Supplement: TABLE S2 — Pairwise FST value among six breeds. [file Table_2.XLSX]

## Sheet: Table S2
Table S2. Pairwise FST value among six breeds
	Finnsheep	Texel	Hu	Wadi	Icelandic	Romanov
Finnsheep	0
Texel	0.07979	0
Hu	0.06047	0.08378	0
Wadi	0.05605	0.079	0.02313	0
Icelandic	0.07628	0.10407	0.07985	0.07597	0
Romanov	0.07148	0.1005	0.07097	0.06629	0.09526	0
