# Supplementary material for: Genome-Wide Association Analyses Highlight the Potential for Different Genetic Mechanisms for Litter Size Among Sheep Breeds
Source: Front Genet. 2018 Apr 10;9:118. doi: 10.3389/fgene.2018.00118 (PMC5902979; doi:10.3389/fgene.2018.00118)
Supplement: TABLE S3 — Bonferroni-corrected 5% chromosome-wise significance threshold in the six sheep breeds, respectively. [file Table_3.XLSX]

## Sheet: Wadi sheep
Table S3. Bonferroni-corrected 5% chromosome-wise significance threshold in Wadi sheep, respectively.
Chromosome	5% chromosome-wide significance threshold
1	1.87056e-05
2	2.10438e-05
3	2.32775e-05
4	4.32152e-05
5	4.37445e-05
6	4.26985e-05
7	5.19751e-05
8	5.27983e-05
9	5.26316e-05
10	6.79348e-05
11	7.11238e-05
12	5.77367e-05
13	6.21118e-05
14	6.7659e-05
15	5.84112e-05
16	6.86813e-05
17	6.18047e-05
18	6.58762e-05
19	7.5188e-05
20	8.726e-05
21	9.56023e-05
22	8.7108e-05
23	7.30994e-05
24	9.5057e-05
25	0.000102881
26	9.57854e-05
X	5.34759e-05

## Sheet: Hu sheep
Table S3. Bonferroni-corrected 5% chromosome-wise significance threshold in Hu sheep, respectively.
Chromosome	5% chromosome-wide significance threshold
1	2.12947e-05
2	2.36855e-05
3	2.53165e-05
4	4.80307e-05
5	4.96032e-05
6	5.41712e-05
7	5.58036e-05
8	6.17284e-05
9	5.78704e-05
10	7.30994e-05
11	8.07754e-05
12	6.64011e-05
13	6.45161e-05
14	7.96178e-05
15	6.94444e-05
16	7.58725e-05
17	7.0922e-05
18	7.97448e-05
19	8.01282e-05
20	9.96016e-05
21	0.000102669
22	0.000104603
23	8.63558e-05
24	0.000114943
25	0.00010917
26	0.000117925
X	6.33714e-05

## Sheet: Icelandic sheep
Table S3. Bonferroni-corrected 5% chromosome-wise significance threshold in Icelandic sheep, respectively.
Chromosome	5% chromosome-wide significance threshold
1	4.41306e-05
2	4.88281e-05
3	5.48847e-05
4	0.00010142
5	0.000116822
6	0.000102041
7	0.000114679
8	0.000138889
9	0.000134409
10	0.000163399
11	0.000188679
12	0.000138122
13	0.000141243
14	0.000207469
15	0.000149254
16	0.000162338
17	0.000162338
18	0.000182482
19	0.00019685
20	0.000220264
21	0.000243902
22	0.000227273
23	0.000179856
24	0.000290698
25	0.000257732
26	0.000240385
X	0.000112108

## Sheet: Finnsheep
Table S3. Bonferroni-corrected 5% chromosome-wise significance threshold in Finnsheep, respectively.
Chromosome	5% chromosome-wide significance threshold
1	3.49895e-05
2	3.77358e-05
3	4.13223e-05
4	7.47384e-05
5	8.13008e-05
6	8.51789e-05
7	9.15751e-05
8	0.00010661
9	9.86193e-05
10	0.000114679
11	0.000139665
12	0.000117371
13	0.000118483
14	0.00014245
15	0.000119048
16	0.000120773
17	0.000131579
18	0.000135135
19	0.000152439
20	0.000179211
21	0.000177936
22	0.000167785
23	0.000144928
24	0.000208333
25	0.000192308
26	0.000217391
X	9.14077e-05

## Sheet: Romanov sheep
Table S3. Bonferroni-corrected 5% chromosome-wise significance threshold in Romanov sheep, respectively.
Chromosome	5% chromosome-wide significance threshold
1	4.4843e-05
2	4.92126e-05
3	5.09684e-05
4	9.78474e-05
5	0.000114679
6	0.000105932
7	0.000108225
8	0.000128205
9	0.000117647
10	0.000158228
11	0.000169492
12	0.000140056
13	0.000131579
14	0.000178571
15	0.000160256
16	0.000157729
17	0.000151057
18	0.000169492
19	0.000186567
20	0.000225225
21	0.000226244
22	0.000206612
23	0.000194553
24	0.000243902
25	0.000236967
26	0.000255102
X	0.000110865

## Sheet: Texel sheep
Table S3. Bonferroni-corrected 5% chromosome-wise significance threshold in Texel sheep, respectively.
Chromosome	5% chromosome-wide significance threshold
1	4.73485e-05
2	5.15464e-05
3	5.57414e-05
4	0.000105263
5	0.000123457
6	0.000107296
7	0.000131926
8	0.000128535
9	0.00012987
10	0.000148368
11	0.000171233
12	0.000151515
13	0.000152905
14	0.000172414
15	0.000145349
16	0.000171233
17	0.000177305
18	0.000164474
19	0.000181818
20	0.000219298
21	0.000236967
22	0.000221239
23	0.000194553
24	0.000295858
25	0.000260417
26	0.000304878
X	0.000124069
