# Supplementary material for: Genome-Wide Association Analyses Highlight the Potential for Different Genetic Mechanisms for Litter Size Among Sheep Breeds
Source: Front Genet. 2018 Apr 10;9:118. doi: 10.3389/fgene.2018.00118 (PMC5902979; doi:10.3389/fgene.2018.00118)
Supplement: TABLE S4 — Bonferroni-corrected genome-wide and chromosome-wise significant SNPs and their nearest gene based on the GWAS. [file Table_4.XLSX]

## Sheet: Wadi sheep
Table S4. Bonferroni-corrected genome-wide and chromosome-wise significant SNPs and their nearest gene based on the GWAS in Wadi sheep. Chr. is the abbreviation for chromosome. The P_value corresponds to the corrected significance of GWAS after principle component adjustment. The symbol (/) denotes that no genes are located on upstream and downstream of the tested SNPs.
	SNP	Position (bp)	Chr	P_value	Genes
Genome-wide level	OAR3_OAR6_29362224	29295803	6	8.19357e-09	BMPR1B
	OAR3_OAR12_42069297	41992138	12	6.78091e-08	SLC25A33
	OAR3_OAR12_42070709	41993550	12	6.78091e-08	SLC25A33
	OAR3_OAR12_42088715	42011755	12	1.14704e-07	SLC25A33,TMEM201,PIK3CD
	OAR3_OAR14_23199877	23133427	14	3.71411e-07	MMP2,LPCAT2,IRX6,CAPNS2
	OAR3_OAR12_42045859	41968639	12	6.70056e-07	TMEM201
	S22692.1	41999843	12	7.21233e-07	SLC25A33
	OAR3_OAR6_29428327	29361782	6	9.78081e-07	BMPR1B
chromosome-wide level	OAR1_210062839.1	194428451	1	1.01767e-05	GMNC
	OAR3_OAR1_129348648	129200583	1	1.59808e-05	/
	OAR3_OAR2_80502737	80545487	2	3.42405e-06	TYRP1
	OAR3_OAR2_153800921	153837850	2	1.52658e-05	GALNT13
	OAR3_OAR2_154728148	154766696	2	1.65924e-05	GALNT13
	OAR3_OAR2_46790737	46834776	2	1.6614e-05	/
	OAR3_OAR2_153809472	153846095	2	1.84079e-05	GALNT13
	OAR3_OAR3_196740494	196506063	3	4.33327e-06	RERGL,PIK3C2G
	OAR3_OAR3_26933710	26847155	3	1.25968e-05	/
	OAR3_OAR4_109512746	109493569	4	3.5783e-06	CNTNAP2
	OAR3_OAR4_33642804	33626571	4	5.40046e-06	GRM3
	OAR3_OAR4_33653951	33637718	4	1.31788e-05	GRM3
	OAR3_OAR4_109862734	109842786	4	2.74498e-05	CNTNAP2
	OAR3_OAR4_33641641	33625408	4	3.80556e-05	GRM3
	OAR3_OAR5_106165939	106103266	5	4.03108e-06	MAN2A1
	OAR3_OAR5_106210583	106148019	5	5.219e-06	MAN2A1
	OAR3_OAR6_29362224	29295803	6	8.19357e-09	BMPR1B
	OAR3_OAR6_29428327	29361782	6	9.78081e-07	BMPR1B
	OAR3_OAR6_29369209	29302788	6	2.74672e-05	BMPR1B
	OAR3_OAR6_114928696	114814528	6	3.33129e-05	RGS12
	OAR3_OAR6_114562470	114447690	6	3.99275e-05	ADRA2C,HMX1
	OAR3_OAR6_98128114	98021624	6	4.11689e-05	/
	OAR3_OAR7_84780644	84723865	7	2.16976e-05	ESRRB
	OAR3_OAR7_84782136	84725357	7	2.16976e-05	ESRRB
	OAR3_OAR7_58636466	58598895	7	2.92537e-05	FBN1
	OAR3_OAR7_52600553	52555371	7	4.22017e-05	/
	OAR3_OAR8_85780467	85708796	8	3.06808e-05	/
	OAR3_OAR8_85812064	85740393	8	3.44927e-05	/
	OAR3_OAR9_5941417	5897397	9	1.81462e-05	ADGRB3
	OAR3_OAR10_2844118	2830516	10	3.51109e-06	DIAPH3
	OAR3_OAR12_42069297	41992138	12	6.78091e-08	SLC25A33
	OAR3_OAR12_42070709	41993550	12	6.78091e-08	SLC25A33
	OAR3_OAR12_42088715	42011755	12	1.14704e-07	SLC25A33,TMEM201, PIK3CD
	OAR3_OAR12_42045859	41968639	12	6.70056e-07	TMEM201
	S22692.1	41999843	12	7.21233e-07	SLC25A33
	OAR3_OAR12_42079881	42002840	12	3.56922e-06	SLC25A33
	OAR3_OAR12_42030217	41952997	12	7.80368e-06	TMEM201
	OAR3_OAR12_23813132	23742285	12	6.0702e-05	/
	OAR3_OAR13_30770631	30731496	13	1.43338e-05	VIM,TRDMT1,ST8SIA6,CUBN
	OAR3_OAR13_9977458	9931616	13	1.8567e-05	SNRPB2,OTOR,KIF16B
	OAR3_OAR13_61618860	61522307	13	2.52926e-05	BPIFB2
	OAR3_OAR13_11362509	11310753	13	5.40142e-05	SFMBT2
	OAR3_OAR13_61580072	61483519	13	5.94596e-05	SUN5,BPIFB2,BPIFB6,BPIFB3,BPIFB4,EFCAB8,MAPRE1,DNMT3B,COMMD7
	OAR3_OAR14_23199877	23133427	14	3.71411e-07	MMP2, LPCAT2, IRX6
	OAR3_OAR14_38871834	38781775	14	2.28743e-05	ZNF19
	OAR3_OAR14_29519733	29430993	14	2.61014e-05	/
	OAR3_OAR15_54611066	54521069	15	4.16129e-05	CAPN5
	OAR3_OAR15_36418693	36344177	15	5.07107e-05	/
	OAR3_OAR16_20811022	20809062	16	4.16304e-05	RAB3C,GAPT,PLK2
	OAR3_OAR18_26178607	26163029	18	5.49326e-05	TMC3
	OAR3_OAR19_51171583	51183788	19	4.6758e-06	CELSR3
	OAR3_OAR21_15195266	15146115	21	6.23219e-05	/
	OAR3_OAR24_8722382	8724811	24	5.28735e-05	GRIN2A
	OAR3_OAR24_7896512	7898824	24	6.20893e-05	C24H16orf72
	OAR3_OAR25_25577589	25482748	25	4.33424e-05	LOC105604969
	OAR3_OAR25_9392496	9332147	25	8.66428e-05	ACTN2
	OAR3_OARX_1713814	1708599	X	5.44112e-06	PRKX
	OAR3_OARX_83991461	83919246	X	2.95283e-05	/
	OAR3_OARX_83994447	83922232	X	2.95283e-05	/

## Sheet: Hu sheep
Table S4. Bonferroni-corrected genome-wide and chromosome-wise significant SNPs and their nearest gene based on the GWAS in Hu sheep. Chr. is the abbreviation for chromosome. The P_value corresponds to the corrected significance of GWAS after principle component adjustment. The symbol (/) denotes that no genes are located on upstream and downstream of the tested SNPs.
	SNP	Chr	P_value	Genes
Genome-wide level	OAR3_OAR17_41649039	17	3.21423e-07	GRIA2
	OAR3_OAR3_9708115	3	3.7639e-07	MVB12B
	OAR3_OAR2_61245281	2	3.91285e-07	OSTF1,NMRK1,CARNMT1,TRPM6
	S23985.1	2	4.46027e-07	FBP2,CTSL,DAPK1
	OAR3_OAR16_15290229	16	1.02034e-06	RNF180
	OAR3_OAR2_28790621	2	1.52781e-06	CENPP
	OAR3_OAR2_28810661	2	1.52781e-06	CENPP
	OAR3_OAR2_28820206	2	1.52781e-06	CENPP
	OAR3_OAR13_1801206	13	1.58082e-06	PLCB4
chromosome-wide level	OAR1_149892935.1	1	6.28271e-06	/
	OAR3_OAR2_61245281	2	3.91285e-07	NMRK1,CARNMT1,OSTF1,TRPM6
	S23985.1	2	4.46027e-07	DAPK1,FBP2,CTSL
	OAR3_OAR2_28790621	2	1.52781e-06	CENPP
	OAR3_OAR2_28810661	2	1.52781e-06	CENPP
	OAR3_OAR2_28820206	2	1.52781e-06	CENPP
	OAR3_OAR2_68947195	2	2.48518e-06	DMRT2
	OAR3_OAR2_68995807	2	5.29049e-06	/
	OAR3_OAR2_61260222	2	8.17519e-06	NMRK1,CARNMT1,OSTF1,TRPM6
	OAR3_OAR2_28834053	2	1.06559e-05	NOL8
	OAR3_OAR2_28834822	2	1.06559e-05	NOL8
	OAR3_OAR2_28855458	2	1.06559e-05	NOL8
	OAR3_OAR2_68981779	2	1.16326e-05	/
	OAR3_OAR2_21661527	2	1.25625e-05	MRPL50,PLPPR1,ALDOB,TMEM246
	OAR3_OAR2_180453332	2	1.52275e-05	/
	OAR3_OAR2_180458256	2	1.52275e-05	/
	OAR3_OAR2_75981497	2	1.73918e-05	PTPRD
	OAR3_OAR3_9708115	3	3.7639e-07	MVB12B
	OAR3_OAR3_9744545	3	7.20734e-06	MVB12B
	OAR3_OAR3_9748573	3	7.20734e-06	MVB12B
	OAR3_OAR3_15056046	3	2.02513e-05	/
	OAR3_OAR3_15072393	3	2.02513e-05	/
	OAR3_OAR3_195902415	3	2.46774e-05	/
	OAR3_OAR4_29937144	4	6.68064e-06	/
	OAR3_OAR4_80048695	4	1.97596e-05	/
	OAR3_OAR5_77138988	5	9.94806e-06	/
	OAR5_56001782.1	5	3.38269e-05	ARHGAP26
	OAR3_OAR5_51601922	5	3.38269e-05	ARHGAP26
	OAR3_OAR5_51603042	5	3.38269e-05	ARHGAP26
	OAR3_OAR5_51585789	5	3.9627e-05	ARHGAP26
	OAR3_OAR5_39259295	5	4.1647e-05	/
	OAR3_OAR5_3871898	5	4.76208e-05	MEF2B,TMEM161A,SLC25A42,ARMC6,SUGP2,NR2C2AP,BORCS8,NCAN,HAPLN4,TM6SF2,SUGP1,MAU2
	OAR3_OAR6_114227709	6	2.82199e-06	CPZ,TRMT44,ACOX3
	OAR3_OAR6_50920055	6	5.08763e-06	/
	OAR3_OAR6_54380837	6	1.55361e-05	/
	OAR3_OAR6_114187523	6	1.93178e-05	CPZ,TRMT44,ACOX3
	OAR3_OAR6_115514662	6	5.32785e-05	FAM193A,RNF4,CFAP99
	OAR3_OAR8_85713418	8	1.48891e-05	QKI
	OAR3_OAR10_6463316	10	1.26125e-05	/
	OAR3_OAR10_5926827	10	3.34397e-05	/
	OAR3_OAR10_4990799	10	4.59233e-05	/
	OAR3_OAR10_15539038	10	5.2782e-05	GPALPP1
	OAR3_OAR10_15539950	10	5.2782e-05	GPALPP1
	OAR3_OAR10_15545791	10	5.2782e-05	GPALPP1
	OAR3_OAR11_59002408	11	2.39139e-05	/
	OAR3_OAR12_74307371	12	5.11576e-05	CRB1
	OAR3_OAR12_15186787	12	5.96848e-05	/
	OAR3_OAR13_1801206	13	1.58082e-06	PLCB4
	OAR3_OAR14_58545178	14	8.47522e-06	/
	OAR3_OAR14_55095152	14	5.77744e-05	IRF3
	OAR3_OAR14_12971785	14	7.08091e-05	ZNF469
	OAR3_OAR14_12996549	14	7.08091e-05	ZNF469
	OAR3_OAR15_31842064	15	3.28358e-06	SORL1
	OAR3_OAR15_43305781	15	1.58144e-05	ST5,RPL27A,TRIM66,AKIP1,ASCL3,TMEM9B,NRIP3
	S05468.1	15	1.91855e-05	SORL1
	OAR3_OAR15_55759273	15	5.27965e-05	FIBIN,BBOX1
	OAR3_OAR15_55680764	15	6.31504e-05	SLC5A12
	OAR3_OAR15_55686629	15	6.31504e-05	SLC5A12
	OAR3_OAR15_55692305	15	6.31504e-05	SLC5A12
	OAR3_OAR16_15290229	16	1.02034e-06	RNF180
	OAR3_OAR16_59819882	16	8.00078e-06	/
	OAR3_OAR16_15304757	16	1.286e-05	RNF180
	OAR3_OAR16_15316111	16	1.55404e-05	RNF180
	OAR3_OAR16_56838550	16	5.67019e-05	MARCH11
	OAR3_OAR17_41649039	17	3.21423e-07	GRIA2
	OAR3_OAR17_41649010	17	2.42958e-06	GRIA2
	OAR3_OAR17_24911713	17	6.10933e-06	PCDH10
	OAR3_OAR17_12489407	17	2.66178e-05	SMAD1
	OAR3_OAR17_31869407	17	4.47545e-05	FAT4
	OAR3_OAR17_32002273	17	5.11912e-05	FAT4
	OAR3_OAR19_20814407	19	1.63109e-05	/
	OAR3_OAR19_13623203	19	2.13666e-05	CTNNB1
	OAR3_OAR19_13625077	19	4.49217e-05	CTNNB1
	OAR3_OAR19_25029984	19	5.63875e-05	CNTN6
	OAR3_OAR19_39316028	19	6.54806e-05	PTPRG
	OAR3_OAR20_28179388	20	9.66329e-05	GABBR1
	OAR3_OAR21_45427942	21	3.15728e-05	MTL5
	OAR3_OAR22_47068086	22	2.28529e-06	/
	OAR3_OAR22_14582528	22	0.000104305	FFAR4
	OAR3_OAR23_14362965	23	3.44632e-05	PIK3C3
	OAR3_OAR23_18689131	23	7.11215e-05	/
	OAR3_OAR24_14998407	24	2.88912e-05	/
	OAR3_OAR24_37388935	24	4.02817e-05	NPTX2,TMEM130
	OAR3_OAR24_1896473	24	4.73599e-05	ABCA3
	OAR3_OAR24_8455100	24	8.67636e-05	GRIN2A
	OAR3_OAR25_29088693	25	7.51362e-05	ECD
	S60534.1	26	2.989e-05	SGCZ
	OAR3_OAR26_22035885	26	3.01615e-05	LOC101122662
	OAR3_OAR26_20579772	26	3.62025e-05	SGCZ
	OAR3_OAR26_844643	26	6.37976e-05	DLGAP2
	OAR3_OAR26_23746923	26	0.000102745	ERI1
	OAR3_OAR26_20576974	26	0.000105236	SGCZ
	OAR3_OARX_23900561	X	3.53363e-06	/
	OAR3_OARX_28446307	X	8.85946e-06	DMD
	OAR3_OARX_17554723	X	1.33843e-05	RPS6KA3
	OAR3_OARX_23896905	X	2.28873e-05	/
	OAR3_OARX_17560996	X	4.77642e-05	RPS6KA3
	OAR3_OARX_17561428	X	4.77642e-05	RPS6KA3

## Sheet: Icelandic sheep
Table S4. Bonferroni-corrected chromosome-wise significant SNPs and their nearest gene based on the GWAS in Icelandic sheep. Chr. is the abbreviation for chromosome. The P_value corresponds to the corrected significance of GWAS after principle component adjustment. The symbol (/) denotes that no genes are located on upstream and downstream of the tested SNPs.
	SNP	Chr	P_value	Genes
chromosome-wide level	OAR3_OAR2_137771755	2	3.67252e-05	ERICH2
	OAR3_OAR3_32112980	3	3.63065e-05	NCOA1
	OAR3_OAR3_84195321	3	4.78046e-05	THUMPD2
	OAR3_OAR3_84248595	3	4.78046e-05	THUMPD2
	OAR3_OAR7_23286146	7	0.00106365	LOC101110239
	OAR3_OAR7_23286191	7	0.00106365	LOC101110239
	OAR3_OAR7_86826214	7	0.00106571	NRXN3
	OAR3_OAR9_41442520	9	0.000132182	/
	OAR10_69200167.1	10	5.82856e-05	GPC5
	OAR3_OAR10_13241591	10	6.73376e-05	FAM216B,TNFSF11,EPSTI1
	OAR3_OAR10_13266592	10	7.10238e-05	FAM216B,,EPSTI1
	OAR3_OAR10_61241860	10	8.10667e-05	SLITRK6
	OAR3_OAR10_61243514	10	8.10667e-05	SLITRK6
	OAR3_OAR10_68299759	10	0.000126376	GPC6
	OAR3_OAR17_8827634	17	4.27233e-05	/
	OAR3_OAR17_1294071	17	8.1132e-05	TLL1
	OAR3_OAR17_1302971	17	8.1132e-05	TLL1
	OAR3_OAR17_1313967	17	8.1132e-05	TLL1
	OAR17_9701703.1	17	0.00013939	/
	S19136.1	19	0.000100695	/
	OAR3_OAR20_27597293	20	0.000147173	GNL1,PRR3, RPP21,ABCF1
	OAR3_OAR25_35465712	25	0.000253919	LOC105605027

## Sheet: Finnsheep
Table S4. Bonferroni-corrected genome-wide and chromosome-wise significant SNPs and their nearest gene based on the GWAS in Finnsheep. Chr. is the abbreviation for chromosome. The P_value corresponds to the corrected significance of GWAS after principle component adjustment. The symbol (/) denotes that no genes are located on upstream and downstream of the tested SNPs.
	SNP	Chr	P_value	Genes
Genome-wide level	OAR3_OAR2_184553653	2	5.32396e-07	INHBB,RALB,TMEM185B
	OAR3_OAR2_184554995	2	5.32396e-07	INHBB,RALB,TMEM185B
	OAR3_OAR7_1507850	7	5.52878e-07	EPB41L4A
	OAR3_OAR10_61716111	10	1.79606e-06	/
	OAR3_OAR17_62993121	17	2.19434e-06	TCHP
	OAR3_OAR4_116370650	4	2.88315e-06	HTR5A,PAXIP1,DPP6
chromosome-wide level	OAR3_OAR1_181507044	1	4.92647e-06	LOC101104286
	OAR3_OAR1_269655425	1	1.52522e-05	COL6A6
	OAR3_OAR1_269656816	1	1.52522e-05	COL6A6
	OAR3_OAR1_155203271	1	1.58651e-05	LOC105616630
	OAR3_OAR2_184553653	2	5.32396e-07	INHBB,RALB,TMEM185B
	OAR3_OAR2_184554995	2	5.32396e-07	INHBB,RALB,TMEM185B
	OAR3_OAR2_164264586	2	4.03405e-06	ZEB2
	OAR3_OAR2_42947692	2	1.10463e-05	PPP3CC,SLC39A14,PIWIL2,SORBS3,PDLIM2,C2H8orf58
	OAR3_OAR2_42968512	2	1.10463e-05	PPP3CC,SLC39A14,PIWIL2,SORBS3
	OAR3_OAR2_185385730	2	1.50767e-05	LOC106990906
	OAR3_OAR2_145915429	2	1.67151e-05	KCNH7
	OAR2_154910315.1	2	1.67151e-05	KCNH7
	OAR3_OAR3_61225454	3	4.00142e-06	/
	OAR3_OAR3_49108783	3	1.4973e-05	/
	OAR3_OAR3_217865218	3	2.79165e-05	TTLL1
	OAR3_OAR3_61212598	3	2.88878e-05	/
	OAR3_OAR3_61214023	3	2.88878e-05	/
	OAR3_OAR4_116370650	4	2.88315e-06	HTR5A,PAXIP1,DPP6
	OAR3_OAR4_93181657	4	2.01759e-05	SMO
	OAR3_OAR4_67465415	4	5.05915e-05	CREB5
	OAR3_OAR4_44086782	4	6.67441e-05	FAM185A
	OAR3_OAR5_25366443	5	5.93905e-05	/
	OAR3_OAR7_1507850	7	5.52878e-07	EPB41L4A
	OAR3_OAR7_30015916	7	6.18625e-06	/
	OAR3_OAR7_1755019	7	5.79961e-05	/
	OAR3_OAR8_15338811	8	8.0965e-05	CLVS2
	OAR3_OAR9_30688756	9	6.2849e-05	/
	OAR3_OAR9_7147437	9	6.83884e-05	/
	OAR3_OAR9_84180594	9	8.15414e-05	/
	OAR3_OAR10_61716111	10	1.79606e-06	/
	OAR3_OAR10_61564634	10	2.85214e-05	/
	OAR3_OAR10_65784894	10	3.96061e-05	/
	OAR3_OAR10_65557505	10	4.341e-05	/
	OAR3_OAR10_31956695	10	4.71244e-05	FLT1
	OAR3_OAR10_10101875	10	7.49618e-05	/
	OAR3_OAR10_75005855	10	8.82871e-05	SLC15A1
	OAR3_OAR10_7690948	10	8.86715e-05	/
	OAR3_OAR10_59475330	10	0.000113556	/
	OAR3_OAR11_18584502	11	5.65229e-05	NF1,KSR1
	S45434.1	11	9.56061e-05	LOC101107296
	OAR3_OAR11_20993107	11	0.000129581	BLMH
	OAR3_OAR12_37472036	12	8.33188e-06	DNM3
	OAR3_OAR12_46570451	12	1.06963e-05	AJAP1
	OAR3_OAR12_65736794	12	1.58651e-05	PDC,PTGS2
	S57904.1	12	1.65947e-05	AJAP1
	S70790.1	12	1.65947e-05	AJAP1
	OAR3_OAR12_46571020	12	1.65947e-05	AJAP1
	OAR3_OAR12_4623228	12	1.85308e-05	CD55,CR2
	OAR3_OAR12_57159627	12	2.97248e-05	/
	OAR12_63585071.1	12	4.08176e-05	/
	OAR3_OAR12_41542215	12	4.80768e-05	UBE4B
	OAR3_OAR12_4574769	12	7.53522e-05	CD55,CR2
	OAR3_OAR12_4574838	12	7.53522e-05	CD55,CR2
	OAR3_OAR12_2607918	12	9.43086e-05	MFSD4,ELK4,SLC45A3,LEMD1
	OAR3_OAR13_79765286	13	3.24076e-05	LOC105608649
	OAR3_OAR13_60955274	13	3.36214e-05	TM9SF4
	OAR3_OAR13_60962943	13	3.36214e-05	TM9SF4
	OAR3_OAR13_61000293	13	3.36214e-05	PLAGL2
	OAR3_OAR13_5197772	13	9.59311e-05	/
	OAR3_OAR13_5208541	13	9.59311e-05	/
	OAR13_66203470_X.1	13	0.000118057	TM9SF4
	OAR3_OAR13_60954566	13	0.000118057	TM9SF4
	OAR3_OAR13_79457192	13	0.000183908	/
	OAR3_OAR14_55261033	14	6.73749e-06	TBC1D17
	OAR3_OAR14_55315118	14	4.92934e-05	SIGLEC11
	S14303.1	14	9.34853e-05	FXYD5,LGI4,FXYD3,HPN,SCN1B,GRAMD1A,LSR,USF2,HAMP,CD22
	OAR3_OAR14_51294299	14	9.61146e-05	LOC105608474
	OAR3_OAR15_34592817	15	9.34853e-05	ABCC8,USH1C,OTOG,KCNJ11,NCR3LG1,NUCB2
	OAR3_OAR15_34606598	15	9.34853e-05	ABCC8,USH1C,OTOG,KCNJ11,NCR3LG1,NUCB2
	OAR3_OAR16_69085887	16	7.45154e-06	/
	OAR3_OAR16_69202445	16	2.1421e-05	IRX1
	OAR3_OAR16_69043727	16	6.67198e-05	/
	OAR3_OAR16_69762788	16	9.38249e-05	/
	OAR3_OAR17_62993121	17	2.19434e-06	TCHP
	OAR3_OAR17_21140275	17	1.173e-05	/
	OAR3_OAR17_21137753	17	1.58565e-05	/
	OAR3_OAR18_42676150	18	3.91582e-05	NPAS3
	OAR3_OAR18_58852594	18	8.62682e-05	CLMN,DICER1,SYNE3
	OAR3_OAR18_56059207	18	8.71724e-05	SLC24A4
	OAR3_OAR18_39184973	18	0.000117303	PRKD1
	OAR3_OAR20_25336466	20	4.12667e-05	ELOVL5
	OAR3_OAR20_7357608	20	0.000117446	BRD2,COL11A2,SLC39A7,RXRB,RING1,HSD17B8,PSMB8,TAP2,TAP1,PSMB9
	OAR3_OAR21_43982334	21	0.000123482	RBM4B,RBM4, RBM14,CCDC87,CCS,CTSF,ACTN3,ZDHHC24,BBS1,DPP3
	OAR3_OAR21_43992220	21	0.000123482	RBM4B
	OAR3_OAR21_44447326	21	0.000172132	KDM2A
	OAR3_OAR21_42023198	21	0.000174867	RPS6KA4,CCDC88B,PRDX5,ESRRA,TEX40,GPR137,KCNK4,BAD,PLCB3,SLC22A11,SLC22A12,NRXN2
	OAR3_OAR21_42027970	21	0.000174867	RPS6KA4,CCDC88B,PRDX5,ESRRA,TEX40,GPR137,KCNK4,BAD,PLCB3,SLC22A11,SLC22A12,NRXN2
	OAR3_OAR22_8621679	22	1.16276e-05	SGMS1
	OAR3_OAR22_8627601	22	1.16276e-05	SGMS1
	OAR3_OAR22_8631833	22	1.16276e-05	SGMS1
	OAR3_OAR22_19048710	22	8.41806e-05	HPSE2
	OAR3_OAR22_19068594	22	8.41806e-05	HPSE2
	OAR23_59952060.1	23	6.40828e-05	WDR7
	OAR3_OAR25_14671670	25	3.99599e-05	PHYHIPL
	OAR3_OAR25_30198126	25	0.00012708	ADK
	OAR3_OAR25_14672133	25	0.000131648	PHYHIPL
	OAR3_OAR26_12213555	26	5.15489e-05	TENM3
	OAR3_OAR26_12234227	26	5.15489e-05	TENM3
	OAR3_OAR26_12251203	26	5.15489e-05	TENM3
	OAR3_OAR26_19620832	26	0.000142051	MSR1
	OAR3_OARX_1781881	X	5.00411e-06	PRKX
	OAR3_OARX_39017659	X	8.43767e-05	CASK

## Sheet: Romanov sheep
Table S4. Bonferroni-corrected genome-wide and chromosome-wise significant SNPs and their nearest gene based on the GWAS in Romanov sheep. Chr. is the abbreviation for chromosome. The P_value corresponds to the corrected significance of GWAS after principle component adjustment. The symbol (/) denotes that no genes are located on upstream and downstream of the tested SNPs.
	SNP	Chr	P_value	Genes
Genome-wide level	OAR3_OAR7_73383249	7	9.59653e-06	ESR2
	OAR3_OAR7_17060945	7	1.26414e-05	/
chromosome-wide level	OAR3_OAR1_271482936	1	1.00485e-05	RFTN1
	OAR3_OAR1_12987558	1	2.61923e-05	/
	OAR3_OAR1_271486817	1	3.06207e-05	RFTN1
	OAR1_194176734.1	1	3.42516e-05	/
	OAR3_OAR1_180346003	1	3.42516e-05	/
	OAR3_OAR1_157959563	1	3.59429e-05	/
	OAR3_OAR1_158738168	1	3.59429e-05	/
	OAR3_OAR1_105308289	1	3.90531e-05	PRCC
	OAR3_OAR2_144006914	2	1.84644e-05	GRB14
	OAR3_OAR2_144023605	2	1.84644e-05	GRB14
	OAR3_OAR2_155870067	2	4.02702e-05	FMNL2
	OAR3_OAR2_113007605	2	4.91025e-05	TUBGCP5
	OAR3_OAR3_172125697	3	2.61923e-05	C3H12orf42
	OAR3_OAR3_172154358	3	2.61923e-05	C3H12orf42
	OAR3_OAR3_172163174	3	2.61923e-05	C3H12orf42
	OAR3_OAR3_172172675	3	2.61923e-05	C3H12orf42
	OAR3_OAR3_172174019	3	2.61923e-05	C3H12orf42
	OAR3_OAR3_148191105	3	4.64597e-05	CPNE8
	OAR3_OAR3_191347334	3	4.69043e-05	SOX5
	OAR3_OAR4_17116943	4	9.41673e-05	/
	OAR3_OAR5_30109933	5	4.39643e-05	LOC105613133
	OAR3_OAR5_35833212	5	6.05085e-05	HK3
	OAR3_OAR5_54547920	5	0.00010272	GRXCR2
	OAR3_OAR5_54598971	5	0.00010272	GRXCR2,SH3RF2,PRELID2
	OAR3_OAR5_54601213	5	0.00010272	GRXCR2,SH3RF2,PRELID2
	OAR3_OAR6_72941970	6	2.61923e-05	/
	OAR3_OAR7_73383249	7	3.11541e-06	ESR2
	OAR3_OAR7_17060945	7	4.22474e-06	/
	OAR3_OAR7_76331142	7	2.98533e-05	PLEKHH1
	S10031.1	7	2.98533e-05	PLEKHH1
	OAR3_OAR7_76396701	7	2.98533e-05	PLEKHH1
	OAR3_OAR7_76267519	7	3.3483e-05	TMEM229B
	OAR3_OAR7_73411331	7	4.26186e-05	ESR2,ZBTB25,MTHFD1,AKAP5,SYNE2
	OAR3_OAR7_73411362	7	4.26186e-05	ESR2,ZBTB25,MTHFD1,AKAP5,SYNE2
	OAR3_OAR7_54056502	7	8.63305e-05	/
	OAR3_OAR8_7246687	8	2.61923e-05	BCKDHB
	OAR3_OAR8_74000427	8	4.64258e-05	IYD
	OAR3_OAR11_34367283	11	2.99105e-05	MED9
	OAR3_OAR11_34375535	11	2.99105e-05	MED9
	OAR3_OAR11_6279065	11	3.4576e-05	/
	OAR3_OAR11_34353267	11	4.56003e-05	PEMT
	S66674.1	11	4.56003e-05	PEMT
	OAR3_OAR14_4687906	14	0.000167464	WWOX
	OAR3_OAR14_4692284	14	0.000167464	WWOX
	OAR3_OAR15_35946113	15	6.49232e-05	SOX6
	OAR3_OAR15_62252223	15	0.000116881	HIPK3,KIAA1549L
	OAR3_OAR15_50493508	15	0.000136228	ARAP1
	OAR3_OAR17_54464690	17	4.46261e-05	CUX2,
	OAR3_OAR17_57163506	17	5.14332e-05	KSR2
	OAR17_62544959.1	17	5.14332e-05	KSR2
	OAR3_OAR17_57214206	17	5.14332e-05	KSR2
	OAR3_OAR17_21964906	17	8.40389e-05	/
	OAR3_OAR17_21984071	17	8.40389e-05	/
	OAR3_OAR17_22109069	17	0.000104767	/
	OAR3_OAR17_22121206	17	0.000104767	/
	OAR3_OAR17_13431509	17	0.00012841	HHIP
	DU362488_275.1	18	4.1883e-05	DET1,MRPS11,MRPL46,AEN,ISG20
	OAR3_OAR19_15494984	19	2.61923e-05	ABHD5
	OAR3_OAR19_57024942	19	3.59429e-05	RBSN
	OAR3_OAR19_10932515	19	0.00015976	ITGA9
	OAR3_OAR21_30817403	21	5.07666e-06	/
	OAR3_OAR21_33329799	21	3.06695e-05	OPCML
	OAR3_OAR21_48920186	21	0.000143583	AP2A2
	OAR3_OAR21_48924882	21	0.000143583	AP2A2
	OAR3_OAR21_48934400	21	0.000143583	AP2A2,MUC6,SYT8,TNNI2,IFITM10,TSPAN4,CHID1
	OAR3_OAR21_48938027	21	0.000143583	AP2A2,MUC6,SYT8,TNNI2,IFITM10,TSPAN4,CHID1
	OAR3_OAR21_48939737	21	0.000143583	AP2A2,MUC6,SYT8,TNNI2,IFITM10,TSPAN4,CHID1
	OAR3_OAR21_48939966	21	0.000143583	AP2A2,MUC6,SYT8,TNNI2,IFITM10,TSPAN4,CHID1
	OAR3_OAR21_48940031	21	0.000143583	AP2A2,MUC6,SYT8,TNNI2,IFITM10,TSPAN4,CHID1
	OAR3_OAR21_50052987	21	0.000143583	LOC780488
	OAR3_OAR22_28079831	22	2.97061e-05	/
	OAR3_OAR22_42229653	22	0.000112349	GPR26
	OAR3_OAR22_35934419	22	0.000202161	PNLIP
	OAR3_OAR22_35966206	22	0.000202161	PNLIP,PNLIPRP2,PNLIPRP3,HSPA12A
	OAR3_OAR23_22122737	23	2.61923e-05	ZNF24,MAPRE2,ZSCAN30
	OAR3_OAR23_26078216	23	3.59429e-05	DSG1
	S11981.1	23	4.71247e-05	NOL4

## Sheet: Texel sheep
Table S4. Bonferroni-corrected chromosome-wise significant SNPs and their nearest gene based on the GWAS in Texel sheep. Chr. is the abbreviation for chromosome. The P_value corresponds to the corrected significance of GWAS after principle component adjustment. The symbol (/) denotes that no genes are located on upstream and downstream of the tested SNPs.
	SNP	Chr	P_value	Genes
chromosome-wide level	OAR3_OAR2_186260186	2	2.11087e-05	/
	OAR3_OAR2_37978097	2	2.24827e-05	LOC101118510
	OAR2_179242768.1	2	2.42471e-05	LRP1B
	OAR3_OAR3_158717671	3	3.93643e-05	/
	OAR3_OAR6_87970552	6	2.60807e-05	ANKRD17
	OAR3_OAR6_87794119	6	3.54498e-05	ANKRD17
	OAR3_OAR6_85842786	6	6.61635e-05	GRSF1
	OAR3_OAR7_96213390	7	4.62732e-05	/
	OAR3_OAR7_96377435	7	7.28606e-05	/
	OAR3_OAR7_42767942	7	9.48479e-05	CSNK1G1
	OAR3_OAR7_42780757	7	9.48479e-05	CSNK1G1
	OAR3_OAR7_96541223	7	0.000109476	GALC,GPR65
	S03883.1	7	0.000109476	GALC,GPR65
	OAR3_OAR8_75410106	8	0.000120577	ESR1
	OAR3_OAR10_77344852	10	7.47874e-05	ITGBL1
	OAR3_OAR11_31366654	11	0.000170797	HS3ST3A1
	OAR3_OAR12_50993681	12	7.31781e-05	LOC105616544
	OAR3_OAR13_43546114	13	4.17324e-05	/
	OAR3_OAR13_41327703	13	6.25181e-05	CST3,CST11,CSTL1
	OAR3_OAR13_71215793	13	0.000151661	PTPRT
	OAR3_OAR14_13209804	14	3.7249e-05	ZNF469
	OAR3_OAR14_13225811	14	3.7249e-05	ZNF469,ZFPM1,ZC3H18
	OAR3_OAR14_13227221	14	3.7249e-05	ZNF469,ZFPM1,ZC3H18
	OAR3_OAR14_12897084	14	5.11709e-05	BANP,CA5A,ZNF469,SLC7A5,KLHDC4
	OAR3_OAR14_12910842	14	5.11709e-05	BANP,CA5A,ZNF469,SLC7A5,KLHDC4
	OAR3_OAR14_12971785	14	5.11709e-05	BANP,CA5A,ZNF469,SLC7A5
	OAR3_OAR14_12996549	14	5.11709e-05	BANP,CA5A,ZNF469
	OAR3_OAR14_20915977	14	7.57599e-05	CHD9
	OAR3_OAR14_25156647	14	8.59247e-05	KIFC3
	OAR3_OAR14_23713547	14	0.000145989	AMFR,SPP1
	OAR3_OAR14_23966020	14	0.000145989	LOC105608118
	OAR3_OAR14_23966637	14	0.000145989	LOC105608118
	OAR3_OAR14_24041024	14	0.000145989	LOC105608118
	OAR3_OAR14_25112433	14	0.000145989	DRC7
	OAR3_OAR14_25113685	14	0.000145989	DRC7
	OAR3_OAR14_25218967	14	0.000145989	KIFC3,KATNB1,ADGRG3,DRC7,ADGRG3,TEPP,USB1,ZNF319,MMP15
	OAR3_OAR14_20407328	14	0.00016927	TOX3
	OAR3_OAR14_20798598	14	0.00016927	/
	OAR3_OAR15_28385248	15	0.00109978	SCN2B,JAML,MPZL2,SCN4B,TMPRSS4,CD3E,CD3D,CD3G,UBE4A,UBE4A
	OAR3_OAR16_31833100	16	9.106e-06	GHR
	OAR3_OAR16_31833547	16	9.106e-06	GHR
	OAR3_OAR16_37172337	16	9.106e-06	NIPBL
	OAR3_OAR16_38235219	16	9.106e-06	IL7R
	OAR3_OAR16_39703315	16	9.106e-06	AMACR,SLC45A2,RXFP3,C1QTNF3,ADAMTS12
	OAR3_OAR16_39961813	16	9.106e-06	ADAMTS12
	OAR3_OAR16_63463046	16	2.15741e-05	SEMA5A
	OAR3_OAR16_31516697	16	5.64636e-05	NIM1K
	OAR3_OAR16_31881474	16	7.54306e-05	GHR
	OAR3_OAR16_63245902	16	9.34946e-05	/
	OAR3_OAR16_63256822	16	9.34946e-05	/
	OAR3_OAR16_63268458	16	9.34946e-05	LOC105602631
	OAR3_OAR16_63277159	16	9.34946e-05	LOC105602631
	OAR3_OAR16_31648213	16	0.000108622	ZNF131,SEPP1,CCDC152,NIM1K
	OAR3_OAR16_34856377	16	0.000108622	DAB2
	OAR3_OAR16_28823784	16	0.000108798	EMB
	OAR3_OAR16_64699474	16	0.000112393	/
	OAR3_OAR16_64710121	16	0.000112393	/
	OAR3_OAR16_32971169	16	0.000120524	/
	OAR3_OAR16_35051273	16	0.000120524	C9
	OAR3_OAR16_35114841	16	0.000120524	FYB
	OAR3_OAR16_37677287	16	0.000130519	SLC1A3
	OAR3_OAR16_30989933	16	0.000138668	NNT
	OAR3_OAR16_37012175	16	0.000140035	C16H5orf42
	OAR3_OAR16_33882505	16	0.000140088	/
	OAR3_OAR16_41579269	16	0.000145645	PDZD2
	OAR3_OAR16_63232767	16	0.000151731	/
	OAR3_OAR16_63265940	16	0.000151731	/
	OAR19_2786084.1	19	0.000108997	CMC1,ZCWPW2,AZI2
	OAR3_OAR20_2507486	20	3.55552e-05	/
	OAR3_OAR20_741750	20	8.72832e-05	KHDRBS2
	OAR3_OAR20_13303439	20	0.000158261	KIF6
	OAR3_OAR20_13717669	20	0.000158261	KIF6,DAAM2
	OAR3_OAR21_39136268	21	1.31274e-05	VWCE,DDB1,TKFC,TMEM138
	OAR3_OAR21_36959689	21	3.1414e-05	PAG11
	OAR3_OAR21_30050182	21	3.76304e-05	/
	OAR3_OAR21_31008749	21	4.17473e-05	ETS1
	OAR3_OAR21_31059760	21	4.17473e-05	ETS1
	OAR3_OAR21_32046199	21	7.86408e-05	BARX2
	OAR3_OAR21_30492420	21	8.66684e-05	/
	OAR3_OAR21_30500943	21	8.66684e-05	/
	OAR3_OAR21_30502201	21	8.66684e-05	/
	OAR3_OAR21_30521490	21	8.66684e-05	/
	OAR3_OAR21_30539767	21	8.66684e-05	/
	OAR3_OAR21_31067860	21	0.000100539	ETS1
	OAR3_OAR21_30022257	21	0.000108403	/
	OAR3_OAR21_32302986	21	0.000118789	JAM3,IGSF9B,SPATA19
	OAR3_OAR21_30688788	21	0.000145842	/
	OAR3_OAR21_30743288	21	0.000145842	/
	OAR3_OAR21_30747389	21	0.000145842	/
	S37379.1	21	0.000145842
	OAR3_OAR21_31236383	21	0.000145842	ETS1,FLI1
	OAR3_OAR21_31615457	21	0.000145842	ARHGAP32
	OAR3_OAR21_31756324	21	0.000145842	ARHGAP32,BARX2
	OAR3_OAR21_31776815	21	0.000145842	ARHGAP32,BARX2
	OAR3_OAR21_31796101	21	0.000145842	ARHGAP32,BARX2
	OAR3_OAR21_31833549	21	0.000145842	ARHGAP32,BARX2
	OAR3_OAR21_31886129	21	0.000145842	BARX2
	OAR3_OAR21_31966775	21	0.000145842	BARX2
	OAR3_OAR21_32191807	21	0.000145842	JAM3
	OAR3_OAR21_32202227	21	0.000145842	JAM3,IGSF9B
	OAR3_OAR21_32203458	21	0.000145842	JAM3,IGSF9B
	OAR3_OAR21_32209635	21	0.000145842	JAM3,IGSF9B
	OAR3_OAR21_32234088	21	0.000145842	/
	OAR3_OAR21_32247198	21	0.000145842	/
	OAR3_OAR21_32249508	21	0.000145842	/
	OAR3_OAR21_32251084	21	0.000145842	/
	OAR3_OAR21_32262139	21	0.000145842	/
	OAR3_OAR21_32265809	21	0.000145842	/
	OAR3_OAR21_32267887	21	0.000145842	/
	S61235.1	21	0.000145842	/
	OAR3_OAR21_32527045	21	0.000145842	/
	OAR3_OAR21_31289339	21	0.000218711	/
	OAR3_OAR21_45143464	21	0.000222027	LRP5
	OAR3_OAR23_58194823	23	0.000186155	ZNF532
	OAR3_OAR24_32219375	24	1.93356e-05	/
	OAR3_OAR24_29641437	24	3.19813e-05	/
	OAR3_OAR24_29584369	24	4.25855e-05	/
	OAR3_OAR24_24402575	24	7.71675e-05	/
	OAR3_OAR24_31898783	24	8.95031e-05	/
	S30101.1	24	8.95031e-05	/
	OAR3_OAR24_12367216	24	0.000140927	/
	OAR3_OAR24_31580695	24	0.000147704	/
	OAR3_OAR24_32222528	24	0.0001994	/
	OAR3_OAR24_32231839	24	0.0001994	/
	OAR3_OAR24_32242072	24	0.0001994	/
	S30694.1	24	0.0001994	/
	OAR3_OAR24_32370519	24	0.0001994	GATSL2
	OAR3_OAR24_32384131	24	0.0001994	GATSL2
	S16016.1	24	0.000265446	/
	OAR3_OAR24_24581094	24	0.000280286	/
	OAR3_OAR25_39626374	25	0.000254875	/
	OAR3_OARX_14489253	X	4.18127e-05	REPS2
	OAR3_OARX_80328916	X	0.000100601	MAMLD1
