# Supplementary material for: Genome-Wide Association Analyses Highlight the Potential for Different Genetic Mechanisms for Litter Size Among Sheep Breeds
Source: Front Genet. 2018 Apr 10;9:118. doi: 10.3389/fgene.2018.00118 (PMC5902979; doi:10.3389/fgene.2018.00118)
Supplement: TABLE S5 — GO enrichment analysis of the genes associated with the target SNPs at the chromosome-wise level as identified by the GWAS. [file Table_5.XLSX]

## Sheet: Table S5
Table S5. GO enrichments of the novel genes identified by the GWAS at the chromosome-wise level.
Category	Term	Count	P-value	Genes
GOTERM_MF_DIRECT	GO:0038052~RNA polymerase II transcription factor activity, estrogen-activated sequence-specific DNA binding	2	0.0036623	ESR1, ESR2
GOTERM_MF_DIRECT	GO:0034056~estrogen response element binding	2	0.00731175	ESR1, ESR2
GOTERM_MF_DIRECT	GO:0070411~I-SMAD binding	2	0.00731175	SMAD1, CTNNB1
GOTERM_MF_DIRECT	GO:0004222~metalloendopeptidase activity	3	0.0142843	MMP15, MMP2, TLL1
GOTERM_MF_DIRECT	GO:0008270~zinc ion binding	5	0.0263527	ESR1, ESR2, MMP15, MMP2, TLL1
GOTERM_MF_DIRECT	GO:0005496~steroid binding	2	0.0360497	ESR1, ESR2
GOTERM_MF_DIRECT	GO:0001077~transcriptional activator activity, RNA polymerase II core promoter proximal region sequence-specific binding	3	0.0455778	FLI1, ESR1, SMAD1
GOTERM_MF_DIRECT	GO:0001046~core promoter sequence-specific DNA binding	2	0.0588105	ESR1, ESR2
GOTERM_MF_DIRECT	GO:0005509~calcium ion binding	4	0.0847112	PLCB3, FBN1, MMP15, TLL1
GOTERM_MF_DIRECT	GO:0000978~RNA polymerase II core promoter proximal region sequence-specific DNA binding	3	0.0885377	FLI1, ESR1, SMAD1
GOTERM_MF_DIRECT	GO:0005179~hormone activity	2	0.0994843	INHBB, FBN1
GOTERM_BP_DIRECT	GO:0045669~positive regulation of osteoblast differentiation	3	0.00250989	SMAD1, BMPR1B, CTNNB1
GOTERM_BP_DIRECT	GO:0001550~ovarian cumulus expansion	2	0.00498338	PTGS2, BMPR1B
GOTERM_BP_DIRECT	GO:0051091~positive regulation of sequence-specific DNA binding transcription factor activity	3	0.0051679	ESR1, ESR2, CTNNB1
GOTERM_BP_DIRECT	GO:0010863~positive regulation of phospholipase C activity	2	0.009943	FLT1, ESR1
GOTERM_BP_DIRECT	GO:0061036~positive regulation of cartilage development	2	0.014879	SMAD1, BMPR1B
GOTERM_BP_DIRECT	GO:0030902~hindbrain development	2	0.014879	SMAD1, CTNNB1
GOTERM_BP_DIRECT	GO:0006351~transcription, DNA-templated	5	0.0163907	NCOA1, FLI1, ESR1, ESR2, CTNNB1
GOTERM_BP_DIRECT	GO:0048599~oocyte development	2	0.0181565	INHBB, CTNNB1
GOTERM_BP_DIRECT	GO:0007566~embryo implantation	2	0.0408091	PTGS2, MMP2
GOTERM_BP_DIRECT	GO:0035987~endodermal cell differentiation	2	0.0424079	MMP15, MMP2
GOTERM_BP_DIRECT	GO:0006954~inflammatory response	3	0.0491757	PTGS2, SMAD1, BMPR1B
GOTERM_BP_DIRECT	GO:0045893~positive regulation of transcription, DNA-templated	3	0.0665258	ESR1, ESR2, CTNNB1
GOTERM_BP_DIRECT	GO:0045944~positive regulation of transcription from RNA polymerase II promoter	4	0.0698197	NCOA1, ETS1, BMPR1B, CTNNB1
GOTERM_BP_DIRECT	GO:0060395~SMAD protein signal transduction	2	0.0922434	INHBB, SMAD1
GOTERM_BP_DIRECT	GO:0030509~BMP signaling pathway	2	0.0937601	SMAD1, BMPR1B
GOTERM_CC_DIRECT	GO:0005667~transcription factor complex	3	0.0233532	ETS1, SMAD1, CTNNB1				`		0
GOTERM_CC_DIRECT	GO:0005578~proteinaceous extracellular matrix	3	0.0287549	GPC6, FBN1, MMP2
GOTERM_CC_DIRECT	GO:0071944~cell periphery	2	0.0351242	INHBB, CTNNB1
GOTERM_CC_DIRECT	GO:0005576~extracellular region	4	0.0377698	INHBB, FBN1, GHR, SPP1
GOTERM_CC_DIRECT	GO:0005634~nucleus	9	0.0491504	NCOA1, FLI1, ETS1, DDB1, PDC, ESR1, ESR2, MMP2, CTNNB1
GOTERM_CC_DIRECT	GO:0005615~extracellular space	5	0.0492988	INHBB, DDB1, FBN1, MMP2, SPP1
KEGG_PATHWAY	bta04915:Estrogen signaling pathway	4	0.00235114	PLCB3, ESR1, ESR2, MMP2
KEGG_PATHWAY	bta04919:Thyroid hormone signaling pathway	4	0.00352402	PLCB3, NCOA1, ESR1, CTNNB1
KEGG_PATHWAY	bta04550:Signaling pathways regulating pluripotency of stem cells	4	0.00629436	INHBB, SMAD1, BMPR1B, CTNNB1
KEGG_PATHWAY	bta04350:TGF-beta signaling pathway	3	0.0217235	INHBB, SMAD1, BMPR1B
KEGG_PATHWAY	bta04723:Retrograde endocannabinoid signaling	3	0.0330232	PLCB3, PTGS2, GRIA2
KEGG_PATHWAY	bta04390:Hippo signaling pathway	3	0.0646242	SMAD1, BMPR1B, CTNNB1
KEGG_PATHWAY	bta05202:Transcriptional misregulation in cancer	3	0.0827077	FLI1, FLT1, SMAD1
KEGG_PATHWAY	bta05200:Pathways in cancer	4	0.0958605	PLCB3, PTGS2, MMP2, CTNNB1
