# Supplementary material for: Genome-Wide Association Analyses Highlight the Potential for Different Genetic Mechanisms for Litter Size Among Sheep Breeds
Source: Front Genet. 2018 Apr 10;9:118. doi: 10.3389/fgene.2018.00118 (PMC5902979; doi:10.3389/fgene.2018.00118)
Supplement: TABLE S6 — GO enrichments of the novel genes identified by the GWAS at the chromosome-wise level for the six sheep breeds, respectively. [file Table_6.XLSX]

## Sheet: Table S6
Table S6. GO enrichments of the novel genes identified by the GWAS at the chromosome-wise level for the six sheep breeds, respectively.
Category	Breeds	Term	Count	P-value	Genes
GOTERM_MF_DIRECT	wadi	lipid binding	4	0.0012	BPIFB2,BPIFB3,BPIFB4,BPIFB6
GOTERM_MF_DIRECT	wadi	calcium ion binding	6	0.031	EFCAB8, ACTN2, CELSR3, CUBN, FBN1,LPCAT2
GOTERM_MF_DIRECT	wadi	kinase activity	2	0.087	PIK3CD,PIK3C2G
GOTERM_MF_DIRECT	Texel	cysteine-type endopeptidase inhibitor activity	3	0.0047	CST11, CST3, CSTL1
GOTERM_MF_DIRECT	Texel	chromatin binding	6	0.008	BARX2,FLI1, NIPBL,TOX3,ANKRD17, ESR1
GOTERM_MF_DIRECT	Texel	transmembrane signaling receptor activity	3	0.011	CD3D,CD3E,CD3G
GOTERM_MF_DIRECT	Texel	voltage-gated sodium channel activity involved in cardiac muscle cell action potential	2	0.015	SCN2B,SCN4B
GOTERM_MF_DIRECT	Texel	estrogen response element binding	2	0.02	TOX3,ESR1
GOTERM_MF_DIRECT	Texel	ubiquitin-ubiquitin ligase activity	2	0.05	AMFR,UBE4A
GOTERM_MF_DIRECT	Texel	sodium channel regulator activity	2	0.06	SCN2B,SCN4B
GOTERM_MF_DIRECT	Texel	cytokine receptor activity	2	0.079	GHR,IL7R
GOTERM_MF_DIRECT	Romanov	triglyceride lipase activity	3	0.00049	PNLIPRP2,PNLIPRP3,PNLIP
GOTERM_MF_DIRECT	Romanov	transcription factor activity, sequence-specific DNA binding	4	0.057	SOX6, ESR2, ZSCAN30,ZNF24
GOTERM_MF_DIRECT	Hu	I-SMAD binding	2	0.014	SMAD1,CTNNB1
GOTERM_MF_DIRECT	Hu	ionotropic glutamate receptor activity	2	0.024	GRIA2,GRIN2A
GOTERM_MF_DIRECT	Hu	extracellular-glutamate-gated ion channel activity	2	0.055	GRIA2,GRIN2A
GOTERM_MF_DIRECT	Hu	hyaluronic acid binding	2	0.071	HAPLN4,NCAN
GOTERM_MF_DIRECT	Hu	signal transducer activity	3	0.078	TMEM9B,CTNNB1,PLCB4
GOTERM_MF_DIRECT	Finnsheep	peptide transporter activity	2	0.02	TAP1,TAP2
GOTERM_MF_DIRECT	Finnsheep	metal ion transmembrane transporter activity	2	0.064	SLC39A14,SLC39A7
GOTERM_BP_DIRECT	wadi	cartilage condensation	2	0.056	BMPR1B,OTOR
GOTERM_BP_DIRECT	wadi	protein O-linked glycosylation	2	0.053	ST8SIA6,GALNT13
GOTERM_BP_DIRECT	wadi	positive regulation of gene expression	3	0.065	DNMT3B,PIK3CD,VIM
GOTERM_BP_DIRECT	wadi	phosphatidylinositol phosphorylation	2	0.062	PIK3CD,PIK3C2G
GOTERM_BP_DIRECT	wadi	phosphatidylinositol-mediated signaling	2	0.065	PIK3CD,PIK3C2G
GOTERM_BP_DIRECT	Texel	cell surface receptor signaling pathway	4	0.0055	CD3D, CD3E,CD3G, ADGRG3
GOTERM_BP_DIRECT	Texel	cardiac muscle cell action potential involved in contraction	2	0.024	SCN2B,SCN4B
GOTERM_BP_DIRECT	Texel	regulation of sodium ion transmembrane transporter activity	2	0.047	SCN2B,SCN4B
GOTERM_BP_DIRECT	Texel	positive regulation of transcription, DNA-templated	4	0.067	BANP,DAB2, TOX3,ESR1
GOTERM_BP_DIRECT	Romanov	cellular response to transforming growth factor beta stimulus	3	0.004	SOX5, SOX6, WWOX
GOTERM_BP_DIRECT	Romanov	positive regulation of mesenchymal stem cell differentiation	2	0.016	SOX5, SOX6
GOTERM_BP_DIRECT	Romanov	positive regulation of chondrocyte differentiation	2	0.043	SOX5, SOX6
GOTERM_BP_DIRECT	Romanov	skeletal system morphogenesis	2	0.094	WWOX,HHIP
GOTERM_BP_DIRECT	Iceland	synapse assembly	2	0.0089	SLITRK6,NRXN3
GOTERM_BP_DIRECT	Iceland	positive regulation of synapse assembly	2	0.023	SLITRK6,NRXN3
GOTERM_BP_DIRECT	Hu	cell adhesion	4	0.019	CTNNB1, CNTN6, HAPLN4,NCAN
GOTERM_BP_DIRECT	Hu	serotonin metabolic process	2	0.019	GRIN2A,RNF180
GOTERM_BP_DIRECT	Hu	negative regulation of protein sumoylation	2	0.023	CTNNB1,RNF4
GOTERM_BP_DIRECT	Hu	hindbrain development	2	0.029	SMAD1,CTNNB1
GOTERM_BP_DIRECT	Hu	plasma membrane organization	2	0.029	FAT4,CRB1
GOTERM_BP_DIRECT	Hu	negative regulation of neuron death	2	0.045	CTNNB1,SORL1
GOTERM_BP_DIRECT	Finnsheep	Ras protein signal transduction	4	0.00079	RALB, KSR1, NF1, PRKD1
GOTERM_BP_DIRECT	Finnsheep	camera-type eye morphogenesis	3	0.0026	NF1,RING1,TENM3
GOTERM_BP_DIRECT	Finnsheep	cerebral cortex development	3	0.013	BBS1,NF1, SMO
GOTERM_BP_DIRECT	Finnsheep	forebrain morphogenesis	2	0.035	NF1,SMO
GOTERM_BP_DIRECT	Finnsheep	fat cell differentiation	3	0.043	BBS1,INHBB, PSMB8
GOTERM_BP_DIRECT	Finnsheep	negative regulation of cell-matrix adhesion	2	0.052	CASK,NF1
GOTERM_BP_DIRECT	Finnsheep	cell-substrate adhesion	2	0.069	PRKX,SORBS3
GOTERM_BP_DIRECT	Finnsheep	cAMP-mediated signaling	2	0.096	HTR5A,KSR1
GOTERM_CC_DIRECT	wadi	intracellular	6	0.036	RAB3C,RERGL,CAPN5,PIK3CD,PIK3C2G,ZNF19
GOTERM_CC_DIRECT	wadi	presynaptic membrane	2	0.049	GRIN2A,GRM3
GOTERM_CC_DIRECT	Texel	alpha-beta T cell receptor complex	3	0.00018	CD3D, CD3E, CD3G
GOTERM_CC_DIRECT	Texel	microtubule	3	0.057	KATNB1, KIF6, KIFC3
GOTERM_CC_DIRECT	Texel	voltage-gated sodium channel complex	2	0.058	SCN2B,SCN4B
GOTERM_CC_DIRECT	Texel	plasma membrane	11	0.086	CD3E, FYB,GPR65, LRP5,ADGRG3, CHD9,ESR1,GHR, JAML, KATNB1, SLC1A3
GOTERM_CC_DIRECT	Romanov	mitochondrion	8	0.028	PRELID2,WWOX, ESR2,HK3,MTHFD1,MRPL46,PEMT,SYNE2
GOTERM_CC_DIRECT	Hu	postsynaptic membrane	3	0.036	GABBR1,GRIA2,GRIN2A
GOTERM_CC_DIRECT	Hu	integral component of membrane	19	0.05	ABCA3, FAT4,TMEM9B, CNTN6,CRB1, FFAR4,GABBR1, GRIA2, GRIN2A,MARCH11,PTPRD, PTPRG, PCDH10,RNF180,SLC25A42,SORL1,TM6SF2,TMEM130,TMEM161A
GOTERM_CC_DIRECT	Hu	presynaptic membrane	2	0.075	GABBR1,GRIN2A
GOTERM_CC_DIRECT	Hu	transcription factor complex	3	0.082	SMAD1,CTNNB1,MEF2B
GOTERM_CC_DIRECT	Finnsheep	TAP complex	2	0.013	TAP1,TAP2
GOTERM_CC_DIRECT	Finnsheep	brush border	3	0.028	USH1C, ACTN3,SLC15A1
GOTERM_CC_DIRECT	Finnsheep	nuclear outer membrane	2	0.053	NUCB2,SYNE3
GOTERM_CC_DIRECT	Finnsheep	cytoplasm	20	0.063	ELK4,USH1C,BLMH,BRD2,CLMN,CCS,DPP3,EPB41L4A,FAM185A,NF1,NPAS3,PTGS2, PSMB8,PSMB9,PRKD1,PRKX,RPS6KA4,RING1,SORBS3,UBE4B
GOTERM_CC_DIRECT	Finnsheep	proteasome core complex	2	0.066	PSMB8,PSMB9
KEGG_PATHWAY	wadi	Leukocyte transendothelial migration	3	0.034	ACTN2,MMP2,PIK3CD
KEGG_PATHWAY	wadi	Signaling pathways regulating pluripotency of stem cells	3	0.045	BMPR1B,ESRRB,PIK3CD
KEGG_PATHWAY	wadi	Regulation of actin cytoskeleton	3	0.092	ACTN2,DIAPH3,PIK3CD
KEGG_PATHWAY	Texel	Hematopoietic cell lineage	4	0.0055	CD3D, CD3E, CD3G, IL7R
KEGG_PATHWAY	Texel	Primary immunodeficiency	3	0.0085	CD3D, CD3E, IL7R
KEGG_PATHWAY	Texel	T cell receptor signaling pathway	3	0.067	CD3D, CD3E, CD3G
KEGG_PATHWAY	Texel	Chagas disease (American trypanosomiasis)	3	0.08	CD3D, CD3E,CD3G
KEGG_PATHWAY	Romanov	Glycerolipid metabolism	3	0.012	PNLIPRP2, PNLIPRP3, PNLIP
KEGG_PATHWAY	Hu	Long-term potentiation	4	0.038	GRIA2, GRIN2A, PLCB4,RPS6KA3
KEGG_PATHWAY	Hu	cAMP signaling pathway	4	0.091	ACOX3,GABBR1, GRIA2,GRIN2A
KEGG_PATHWAY	Hu	Circadian entrainment	3	0.019	GRIA2, GRIN2A,PLCB4
KEGG_PATHWAY	Hu	Glutamatergic synapse	3	0.026	GRIA2,GRIN2A,PLCB4
KEGG_PATHWAY	Hu	Dopaminergic synapse	3	0.033	GRIA2,GRIN2A, PLCB4
KEGG_PATHWAY	Hu	Hippo signaling pathway	3	0.044	SMAD1,CTNNB1,CRB1
KEGG_PATHWAY	Hu	Rap1 signaling pathway	3	0.082	CTNNB1,GRIN2A, PLCB4
KEGG_PATHWAY	Hu	Nicotine addiction	2	0.09	GRIA2,GRIN2A
KEGG_PATHWAY	Finnsheep	Insulin secretion	4	0.014	ABCC8, CREB5, PLCB3,KCNJ11
KEGG_PATHWAY	Finnsheep	Focal adhesion	5	0.038	BAD,ACTN3,COL6A6, COL11A2,FLT1
KEGG_PATHWAY	Finnsheep	Amyotrophic lateral sclerosis (ALS)	3	0.039	BAD,CCS,PPP3CC
KEGG_PATHWAY	Finnsheep	Ras signaling pathway	5	0.045	BAD, RALB,FLT1, KSR1,NF1
KEGG_PATHWAY	Finnsheep	VEGF signaling pathway	3	0.049	BAD,PTGS2, PPP3CC
KEGG_PATHWAY	Finnsheep	ABC transporters	3	0.054	ABCC8,TAP1, TAP2
KEGG_PATHWAY	Finnsheep	Aldosterone synthesis and secretion	3	0.079	CREB5, PLCB3,PRKD1
KEGG_PATHWAY	Finnsheep	cGMP-PKG signaling pathway	4	0.084	BAD,CREB5, PLCB3,PPP3CC
KEGG_PATHWAY	Finnsheep	Transcriptional misregulation in cancer	4	0.084	ELK4, FLT1,RXRB,SLC45A3
KEGG_PATHWAY	Finnsheep	Pathways in cancer	6	0.09	BAD,RALB, PLCB3,PTGS2,RXRB,SMO
