# Supplementary material for: Genome-Wide Association Analyses Highlight the Potential for Different Genetic Mechanisms for Litter Size Among Sheep Breeds
Source: Front Genet. 2018 Apr 10;9:118. doi: 10.3389/fgene.2018.00118 (PMC5902979; doi:10.3389/fgene.2018.00118)
Supplement: TABLE S7 — Genotype effects of the most significant SNPs on litter size in six sheep breeds, respectively. [file Table_7.XLSX]

## Sheet: Table S7
Table S7.Genotype effects of the most significant SNPs on litter size in six sheep breeds.
Breeds	rs416717560						rs429755189						rs429836421						rs412280524						rs423810437						rs161146164
	AA		AG		GG		AA		AG		GG		AA		AG		GG		AA		AG		GG		AA		AG		GG		AA		AC		CC
	N	Mean±SE	N	Mean±SE	N	Mean±SE	N	Mean±SE	N	Mean±SE	N	Mean±SE	N	Mean±SE	N	Mean±SE	N	Mean±SE	N	Mean±SE	N	Mean±SE	N	Mean±SE	N	Mean±SE	N	Mean±SE	N	Mean±SE	N	Mean±SE	N	Mean±SE	N	Mean±SE
Wadi	1	1.00±0.63ab	15	1.47±0.16b	115	2.05±0.06a	23	1.91±0.14a	76	1.94±0.08a	32	2.12±0.12a	76	1.99±0.08a	44	1.97±0.10a	11	1.92±0.20a	106	2.02±0.06a	24	1.79±0.13a	1	1.50±0.66a	40	1.93±0.10a	63	2.03±0.08a	28	1.93±0.13a	114	1.99±0.06a	17	1.86±0.16a	/	/
Hu	/	/	1	1.67±0.46a	109	1.86±0.04a	20	1.40±0.09b	52	1.94±0.06a	38	1.99±0.07a	71	1.79±0.05b	33	2.07±0.08a	6	1.50±0.18b	94	1.86±0.05a	15	1.86±0.12a	1	1.50±0.47a	46	1.76±0.07a	50	1.93±0.07a	14	1.89±0.12a	91	1.85±0.05a	16	1.94±0.12a	2	1.50±0.32a
Icelandic	4	1.89±0.12a	27	1.91±0.05a	23	1.88±0.05a	42	1.88±0.04a	11	1.97±0.07a	1	1.75±0.24a	33	1.82±0.04b	19	2.03±0.05a	2	1.98±0.15ab	28	1.89±0.05a	25	1.91±0.05a	1	1.75±0.24a	23	1.94±0.05a	21	1.91±0.05a	10	1.79±0.07a	54	1.90±0.03	/	/	/	/
Finnsheep	3	2.70±0.39a	7	2.66±0.25a	43	2.65±0.10a	17	2.56±0.16a	26	2.71±0.13a	10	2.66±0.21a	52	2.66±0.09a	1	2.50±0.66a	/	/	40	2.84±0.09a	13	2.08±0.16b	/	/	14	2.72±0.18a	25	2.55±0.13a	14	2.78±0.18a	53	2.65±0.09	/	/	/	/
Romanov	/	/	4	2.71±0.27a	73	2.41±0.06a	50	2.46±0.07b	23	2.30±0.11b	3	3.11±0.30a	37	2.42±0.09a	39	2.45±0.09a	1	1.50±0.55a	60	2.47±0.07a	17	2.26±0.13a	/	/	69	2.49±0.06a	8	1.79±0.18b	/	/	19	2.39±0.12a	52	2.41±0.08a	6	2.64±0.23a
Texel	1	1.20±0.38a	18	1.59±0.09a	40	1.60±0.06a	36	1.61±0.06a	21	1.55±0.08a	2	1.65±0.27a	59	1.59±0.05	/	/	/	/	41	1.57±0.06a	17	1.65±0.09a	1	1.50±0.38a	22	1.67±0.08a	28	1.55±0.07a	9	1.52±0.13a	53	1.64±0.05a	6	1.15±0.14b	/	/
Note: LSM is the least squares mean, SE is the standard error. / represents no individuals or genotype identified for the SNPs. Significant differences between least squares means of the different genotypes were calculated using Student's t-test. Different capital letters (superscripts a, b) in each line mean significant differences at level of 0.05.
